# Supplementary material for: Understanding malaria treatment-seeking preferences within the public sector amongst mobile/migrant workers in a malaria elimination scenario: a mixed-methods study
Source: Malar J. 2017 Nov 13;16:462. doi: 10.1186/s12936-017-2113-4 (PMC5683526; doi:10.1186/s12936-017-2113-4)
Supplement: Supplementary file 1 — Additional file 1. FGD and IDI guidelines. [file 12936_2017_2113_MOESM1_ESM.zip]

Archive with 2 entries (2 files):
- GUIDELINES FOR FOCUS GROUP DISCUSSION.docx
- GUIDELINES FOR IN DEPTH INTERVIEW.docx
